# Supplementary material for: A Systematic Review of Safety-Driven Approaches in Human–Robot Collaborative Systems
Source: Sensors (Basel). 2026 Mar 27;26(7):2079. doi: 10.3390/s26072079 (PMC13074417; doi:10.3390/s26072079)
Supplement: Supplementary file 1 [file sensors-26-02079-s001.zip]

Archive with 2 entries (2 files):
- Supplementary_Tables_S1_S2_S3.xlsx
- Table_S4_Complete_103_Studies.csv
