# Supplementary material for: A Systematic Review of Safety-Driven Approaches in Human–Robot Collaborative Systems
Source: Sensors (Basel). 2026 Mar 27;26(7):2079. doi: 10.3390/s26072079 (PMC13074417; doi:10.3390/s26072079)
Supplement: Supplementary file 1 [file sensors-26-02079-s001.zip › Supplementary_Tables_S1_S2_S3.xlsx]

## Sheet: Table S1 - PRISMA Checklist
Table S1: PRISMA 2020 Checklist with Corresponding Manuscript Sections
Systematic Review: A Systematic Review of Safety-Driven Approaches in Human–Robot Collaborative Systems | Journal submission – Supplementary Material
Section/Topic	PRISMA 2020 Item	Checklist Item #	Manuscript Section	Page/Notes
TITLE	Title	1	Title page	'Systematic Review' label present in title
ABSTRACT	Structured summary	2	Abstract	Structured abstract with background, method, results, conclusions
INTRODUCTION	Rationale	3	Section 1 (Introduction)	Motivation for GenAI-driven HRC safety review
INTRODUCTION	Objectives	4	Section 1 / RQs	Five research questions (RQ1–RQ5) stated explicitly
METHODS – Eligibility criteria	Eligibility criteria	5	Section 3.3 / Table 2	Inclusion & exclusion criteria defined a priori
METHODS – Information sources	Information sources	6	Section 3.2	IEEE Xplore, Scopus, ACM DL, Web of Science, ScienceDirect
METHODS – Search strategy	Search strategy	7	Section 3.2 / Appendix A	Full Boolean strings reported for each database
METHODS – Selection process	Selection process	8	Section 3.3.1 / Figure 2	Dual-reviewer screening; disagreements resolved by consensus
METHODS – Data collection	Data collection process	9	Section 3 / Table S4 (Suppl.)	Data extracted into standardised CSV template
METHODS – Data items	Data items	10	Sections 3–4 / Table S4	Authors, year, venue, GenAI method, safety domain, key findings
METHODS – Study risk of bias	Study risk of bias	11	Section 3.3.2 / Table 3	Six-criterion quality checklist applied to all 103 studies
METHODS – Effect measures	Effect measures	12	Section 4.4–4.5 / Table 5	Safety metrics: collision rate, near-miss events, trust scores
METHODS – Synthesis methods	Synthesis methods	13	Section 5	Thematic synthesis with four-category taxonomy (Table 8)
METHODS – Reporting bias	Reporting bias assessment	14	Section 6.1	Acknowledged: limited datasets, lab-scale experiments
METHODS – Certainty assessment	Certainty of evidence	15	Section 6.4	Formal verification gaps; mostly simulation-validated
RESULTS – Study selection	Study selection	16	Section 4.1 / Figure 2	1134 records → 103 included; PRISMA flow diagram
RESULTS – Study characteristics	Study characteristics	17	Section 4.1–4.3 / Tables 4,6	67 journals + 36 conference papers; 2015–2025
RESULTS – Risk of bias	Risk of bias in studies	18	Section 3.3.2 / Table 3	Quality scores reported; no study excluded on quality alone
RESULTS – Results of syntheses	Results of syntheses	19	Sections 4.3–5	GAN/VAE/Diffusion/LLM distribution; safety improvements quantified
RESULTS – Reporting bias	Reporting biases	20	Section 6.1	Simulation-heavy literature; limited real-world experiments
RESULTS – Certainty of evidence	Certainty of evidence	21	Section 6.4	ISO 10218 / ISO/TS 15066 compliance gaps identified
DISCUSSION	Discussion	22	Sections 7–8	Implications for industry, governance, benchmarking
OTHER INFORMATION	Registration	23	N/A	Review not pre-registered (exploratory synthesis)
OTHER INFORMATION	Protocol	24	Appendix A	Protocol details in Appendix A
OTHER INFORMATION	Support	25	Acknowledgements	Funding and support declared
OTHER INFORMATION	Competing interests	26	Author contributions	No competing interests declared
OTHER INFORMATION	Availability of data	27	Appendix B / Table S4	Full study list in supplementary CSV (Table S4)

## Sheet: Table S2 - Search Queries
Table S2: Detailed Search Queries and Database-Specific Search Strategies
Databases searched: IEEE Xplore, Scopus, ACM Digital Library, Web of Science, ScienceDirect | Search period: January 2015 – June 2025 | Language: English only
Database	Search String / Query	Fields Searched	Date of Search	Initial Records	Notes / Filters Applied
IEEE Xplore	("human-robot collaboration" OR "human robot collaboration" OR "cobots" OR "collaborative robots") AND ("generative AI" OR "generative adversarial network" OR "GAN" OR "variational autoencoder" OR "VAE" OR "diffusion model" OR "large language model" OR "LLM" OR "GPT" OR "transformer") AND ("safety" OR "hazard" OR "risk" OR "collision avoidance" OR "trust")	Title, Abstract, Keywords	June 2025	387	Restricted to: Journals + Conference Papers; English; 2015–2025; Full-text available
Scopus	TITLE-ABS-KEY ( ( "human-robot collaboration" OR "cobots" OR "collaborative robot" ) AND ( "generative AI" OR "GAN" OR "VAE" OR "diffusion model" OR "LLM" OR "large language model" ) AND ( "safety" OR "hazard prediction" OR "collision" OR "trust" OR "risk assessment" ) ) AND PUBYEAR > 2014 AND LANGUAGE ( english ) AND DOCTYPE ( ar OR cp )	Title, Abstract, Keywords	June 2025	312	Document type: Article (ar) + Conference Paper (cp); restricted to 2015–2025
ACM Digital Library	[[Title Abstract Keywords]:"human-robot collaboration"] AND [[Title Abstract Keywords]:"generative" OR "GAN" OR "diffusion" OR "LLM" OR "language model"] AND [[Title Abstract Keywords]:"safety" OR "hazard" OR "collision" OR "trust"]	Title, Abstract, Keywords	June 2025	189	Restricted to ACM Conferences + Journals; English; Full-text; 2015–2025
Web of Science	TS=("human-robot collaboration" OR "human robot collaboration" OR "collaborative robots" OR "cobots") AND TS=("generative adversarial network" OR "GAN" OR "variational autoencoder" OR "diffusion model" OR "large language model" OR "LLM" OR "GPT") AND TS=("safety" OR "risk" OR "hazard" OR "collision avoidance" OR "trust")	Topic (Title, Abstract, Keywords, Keywords Plus)	June 2025	143	Web of Science Core Collection; English; 2015–2025; Articles + Proceedings
ScienceDirect	"human-robot collaboration" AND ("generative AI" OR "GAN" OR "diffusion model" OR "large language model" OR "LLM") AND ("safety" OR "collision" OR "hazard" OR "trust")	Title, Abstract, Keywords	June 2025	103	Open Access + Subscribed content; Journals only; 2015–2025
Total (before deduplication)	—	—	June 2025	1134	—
After duplicate removal	—	—	—	850	Duplicates removed using Zotero + manual cross-check
After title/abstract screening	—	—	—	241	Excluded: no HRC focus, no GenAI, non-English, grey literature
After full-text assessment	—	—	—	103	Final included studies (see Table S4 and Figure S1)

## Sheet: Table S3 - Quality Assessment
Table S3: Quality Assessment Scores of All 103 Included Studies
Scoring: 1 = Yes (criterion met) | 0 = No (criterion not met) | Q1: Clear research objectives | Q2: Safety framework described | Q3: GenAI model used meaningfully | Q4: HRC context described | Q5: Evaluation method reliable | Q6: Limitations discussed
Study ID	First Author (Year)	Q1 Objectives	Q2 Safety Framework	Q3 GenAI Usage	Q4 HRC Context	Q5 Evaluation	Q6 Limitations	Total Score (/6)	Quality Level
S001	Ajoudani (2018)	1	1	0	1	0	1	4	Moderate
S002	Murashov (2016)	1	1	0	1	0	1	4	Moderate
S003	Villani (2018)	1	1	0	1	1	1	5	High
S004	Wei (2022)	1	1	0	1	1	1	5	High
S005	Yang (2024)	1	1	1	0	1	1	5	High
S006	Urain (2024)	1	1	1	1	1	1	6	High
S007	Kingma (2019)	1	1	1	0	1	1	5	High
S008	Lynch (2022)	1	1	1	1	1	1	6	High
S009	Croitoru (2023)	1	1	1	0	1	1	5	High
S010	Koppula (2016)	1	1	1	1	1	1	6	High
S011	Laplaza (2024)	1	1	1	1	1	1	6	High
S012	Tian (2023)	1	1	1	1	1	1	6	High
S013	Li (2024)	1	1	0	1	1	1	5	High
S014	Vaswani (2017)	1	1	1	0	1	0	4	Moderate
S015	Huang X. (2024)	1	1	1	0	1	1	5	High
S016	Pearl (2009)	1	1	0	0	0	0	2	Low
S017	Huang W. (2024)	1	1	1	1	1	1	6	High
S018	Cai (2024)	1	1	0	1	1	1	5	High
S019	Wang S. (2024)	1	1	1	1	1	1	6	High
S020	Angleraud (2024)	1	1	0	1	1	1	5	High
S021	Liu S. (2024)	1	1	1	1	0	1	5	High
S022	Yi (2024)	1	1	0	1	1	1	5	High
S023	Iklima (2021)	1	1	1	1	1	1	6	High
S024	ISO 15066 (2016)	1	1	0	1	0	0	3	Moderate
S025	Suglia V. (2024)	1	1	1	1	1	1	6	High
S026	Yousif (2024)	1	1	1	1	1	1	6	High
S027	Holland (2021)	1	1	0	1	1	1	5	High
S028	Kranz (2024)	1	1	1	1	1	1	6	High
S029	Tevet (2022)	1	1	1	1	1	1	6	High
S030	Gupta (2024)	1	1	1	0	1	1	5	High
S031	Wang T. (2024)	1	1	1	1	1	1	6	High
S032	Li C. (2024)	1	1	1	1	1	1	6	High
S033	Kanazawa (2019)	1	1	1	1	1	1	6	High
S034	Gao (2024)	1	1	1	1	1	1	6	High
S035	Hu (2024)	1	1	1	1	1	1	6	High
S036	Baumann D. (2021)	1	1	1	1	1	1	6	High
S037	Feng (2024)	1	1	1	1	1	1	6	High
S038	Hagendorff (2024)	1	1	1	0	1	1	5	High
S039	Qi (2024)	1	1	1	1	1	1	6	High
S040	Jabbour (2024)	1	1	1	1	1	1	6	High
S041	D'Onofrio (2023)	1	1	0	1	1	1	5	High
S042	Lee M. (2024)	1	1	0	1	1	1	5	High
S043	Althobaiti (2024)	1	1	1	1	1	1	6	High
S044	Baumann D. (2024)	1	1	1	1	1	1	6	High
S045	Samsani (2021)	1	1	1	1	1	1	6	High
S046	Obrenovic (2025)	1	1	1	1	1	1	6	High
S047	Mökander (2024)	1	1	1	0	1	1	5	High
S048	Araujo (2023)	1	1	0	1	1	1	5	High
S049	Winfield (2019)	1	1	0	0	1	1	4	Moderate
S050	Lara (2018)	1	1	0	1	0	1	4	Moderate
S051	Lettera (2025)	1	1	1	1	1	1	6	High
S052	Tamantini (2023)	1	1	0	1	1	1	5	High
S053	Fisher (2021)	1	1	0	1	1	1	5	High
S054	Callari (2024)	1	1	0	1	1	1	5	High
S055	Yu (2026)	1	1	1	1	1	1	6	High
S056	Liu H. (2017)	1	1	1	1	1	1	6	High
S057	Baidya (2022)	1	1	1	1	1	1	6	High
S058	Gu (2023)	1	1	1	1	1	1	6	High
S059	Su (2023)	1	1	1	1	1	1	6	High
S060	Taddeo (2024)	1	1	0	0	1	1	4	Moderate
S061	Yuan (2025)	1	1	0	1	1	1	5	High
S062	Zhong (2024)	1	1	0	1	1	1	5	High
S063	Nascimento (2025)	1	1	0	1	1	1	5	High
S064	Xiao (2024)	1	1	0	1	1	1	5	High
S065	Guerrier (2024)	1	1	1	1	1	1	6	High
S066	Ragno (2023)	1	1	0	1	1	1	5	High
S067	Brunke (2022)	1	1	1	1	1	1	6	High
S068	Giallanza (2024)	1	1	0	1	1	1	5	High
S069	De Maio (2025)	1	1	1	0	1	1	5	High
S070	Safavi (2025)	1	1	1	1	1	1	6	High
S071	Lutin (2024)	1	1	0	1	1	1	5	High
S072	Zeng (2024)	1	1	1	0	1	1	5	High
S073	Wang J. (2022)	1	1	1	1	1	1	6	High
S074	Rehm (2024)	1	1	0	1	0	1	4	Moderate
S075	Palazzo (2025a)	1	1	1	1	1	1	6	High
S076	Palazzo (2025b)	1	1	1	1	1	1	6	High
S077	Richter (2017)	1	1	1	1	1	1	6	High
S078	Ahn (2022)	1	1	1	1	1	1	6	High
S079	Undurti (2010)	1	1	1	1	1	1	6	High
S080	Brohan (2023)	1	1	1	1	1	1	6	High
S081	Mujahed (2018)	1	1	1	1	1	1	6	High
S082	Luber (2022)	1	1	1	1	1	1	6	High
S083	Wei T. (2019)	1	1	1	0	1	1	5	High
S084	Yao (2021)	1	1	1	1	1	1	6	High
S085	Wang L. (2017)	1	1	0	1	1	1	5	High
S086	Stepputtis (2020)	1	1	1	1	1	1	6	High
S087	Duan (2023)	1	1	1	0	1	1	5	High
S088	Ho (2016)	1	1	1	1	1	1	6	High
S089	Helbing (1995)	1	1	0	1	0	1	4	Moderate
S090	Majumdar (2020)	1	1	1	1	1	1	6	High
S091	Kimmel (2019)	1	1	1	1	1	1	6	High
S092	Rao (2018)	1	1	1	1	1	1	6	High
S093	Rhinehart (2019)	1	1	1	1	1	1	6	High
S094	Chen M. (2018)	1	1	1	1	1	1	6	High
S095	Heuillet (2021)	1	1	1	1	1	1	6	High
S096	Rana (2023)	1	1	1	1	1	1	6	High
S097	Vrigkas (2020)	1	1	1	1	1	1	6	High
S098	Carvalho (2023)	1	1	1	1	1	1	6	High
S099	Zhao P. (2023)	1	1	1	1	1	1	6	High
S100	Page (2021)	1	0	0	0	1	1	3	Moderate
S101	Liu Y. (2021)	1	1	1	1	1	1	6	High
S102	Léonardon (2022)	1	1	1	1	1	1	6	High
S103	Cully (2015)	1	1	1	1	1	1	6	High
SUMMARY
High quality (5–6/6)	92
Moderate quality (3–4/6)	10
Low quality (0–2/6)	1
