# Supplementary material for: A Systematic Review of Safety-Driven Approaches in Human–Robot Collaborative Systems
Source: Sensors (Basel). 2026 Mar 27;26(7):2079. doi: 10.3390/s26072079 (PMC13074417; doi:10.3390/s26072079)
Supplement: Supplementary file 1 [file sensors-26-02079-s001.zip › Table_S4_Complete_103_Studies.csv]

study_id	title	authors	year	venue	publication_type	application_domain	genai_technique	safety_function	dataset_or_simulator	evaluation_summary	doi_or_url	included_in_synthesis
S001	Progress and Prospects of the Human–Robot Collaboration	Ajoudani, A.; Zanchettin, A.M.; Ivaldi, S.; Albu-Schäffer, A.; Kosuge, K.; Khatib, O.	2018	Autonomous Robots	Journal	Industrial HRC	None	Framework / Baseline Review	N/A	Comprehensive review of HRC progress; foundational reference pre-dating GenAI era	https://doi.org/10.1007/s10514-017-9677-2	Qualitative
S002	Working Safely with Robot Workers: Recommendations for the New Workplace	Murashov, V.; Hearl, F.; Howard, J.	2016	Journal of Occupational and Environmental Hygiene	Journal	Industrial HRC	None	Workplace safety guidelines	N/A	Policy analysis of occupational safety recommendations for human-robot workplaces	https://doi.org/10.1080/15459624.2015.1116700	Qualitative
S003	Survey on Human–Robot Collaboration in Industrial Settings: Safety, Intuitive Interfaces and Applications	Villani, V.; Pini, F.; Leali, F.; Secchi, C.	2018	Mechatronics	Journal	Industrial HRC	None	Safety taxonomy; interface design	N/A	Systematic survey covering safety frameworks, interaction interfaces, and industrial applications	https://doi.org/10.1016/j.mechatronics.2018.02.009	Qualitative
S004	Design of a New Passive End-Effector Based on Constant-Force Mechanism for Robotic Polishing	Wei, Y.; Xu, Q.	2022	Robotics and Computer-Integrated Manufacturing	Journal	Industrial HRC	None	Force-limiting control; compliant actuation	UR5 industrial arm	Constant-force mechanism reduces impact forces during robotic polishing tasks	https://doi.org/10.1016/j.rcim.2021.102278	Quantitative
S005	Diffusion Models: A Comprehensive Survey of Methods and Applications	Yang, L.; Zhang, Z.; Song, Y.; Hong, S.; Xu, R.; Zhao, Y.; Zhang, W.; Cui, B.; Yang, M.-H.	2024	ACM Computing Surveys	Journal	Cross-domain	Diffusion Models	Conceptual basis for generative safety simulation	N/A	Comprehensive taxonomy of diffusion model methods and applications across domains	https://doi.org/10.1145/3626235	Qualitative
S006	Deep Generative Models in Robotics: A Survey on Learning from Multimodal Demonstrations	Urain, J.; Mandlekar, A.; Du, Y.; Shafiullah, M.; Xu, D.; Fragkiadaki, K.; Chalvatzaki, G.; Peters, J.	2024	arXiv	Preprint	Robotics (General)	GAN; VAE; Diffusion; LLM	Imitation learning; multimodal safety-aware control	Multiple robotics benchmarks	Survey of generative models for robot learning from demonstrations; covers safety-relevant scenarios	https://doi.org/10.48550/arXiv.2408.04380	Qualitative
S007	An Introduction to Variational Autoencoders	Kingma, D.P.; Welling, M.	2019	Foundations and Trends in Machine Learning	Journal	Machine Learning	VAE	Probabilistic latent representation; uncertainty-aware generation	N/A	Foundational VAE framework enabling uncertainty-aware generation for safety applications	https://doi.org/10.1561/2200000056	Qualitative
S008	Interactive Language: Talking to Robots in Real Time	Lynch, C.; Wahid, A.; Tompson, J.; Ding, T.; Betker, J.; Baruch, R.; Armstrong, T.; Florence, P.	2022	arXiv	Preprint	HRC / Natural Language Interaction	LLM	Explainable control; natural language safety commands	Real-time robot platform	Robots follow real-time natural language commands; enables human-interpretable safety instructions	https://doi.org/10.48550/arXiv.2210.06407	Quantitative
S009	Diffusion Models in Vision: A Survey	Croitoru, F.; Hondru, V.; Ionescu, R.T.; Shah, M.	2023	IEEE Transactions on Pattern Analysis and Machine Intelligence	Journal	Computer Vision	Diffusion Models	Scene synthesis; hazard scenario generation	N/A	Comprehensive survey of diffusion model applications in vision; relevant to synthetic data generation for safety	https://doi.org/10.1109/TPAMI.2023.3261988	Qualitative
S010	Anticipating Human Activities Using Object Affordances for Reactive Robotic Response	Koppula, H.S.; Saxena, A.	2016	IEEE Transactions on Pattern Analysis and Machine Intelligence	Journal	HRC / Activity Recognition	None (Discriminative)	Human activity anticipation; reactive safety response	CAD-120 dataset	Object affordance model enables robots to anticipate human actions for proactive safety response	https://doi.org/10.1109/TPAMI.2015.2430335	Quantitative
S011	Enhancing Robotic Collaborative Tasks Through Contextual Human Motion Prediction and Intention Inference	Laplaza, J.; Salazar, E.; Calinon, S.	2024	International Journal of Social Robotics	Journal	HRC	Probabilistic generative model	Human motion prediction; intention inference for safe collaboration	Human motion capture dataset	Contextual generative model improves motion prediction accuracy and reduces collision risk	https://doi.org/10.1007/s12369-024-01140-2	Quantitative
S012	TransFusion: A Practical and Effective Transformer-Based Diffusion Model for 3D Human Motion Prediction	Tian, S.; Zheng, M.; Liang, X.	2023	arXiv	Preprint	Human Motion Prediction	Diffusion; Transformer	3D human trajectory prediction; collision avoidance	Human3.6M; CMU MoCap	Transformer-diffusion model achieves state-of-the-art 3D human motion prediction for HRC safety	https://doi.org/10.48550/arXiv.2307.16106	Quantitative
S013	Safe Human–Robot Collaboration for Industrial Settings: A Survey	Li, W.; Wang, X.; Zhang, J.; Orsag, L.	2024	International Journal of Advanced Manufacturing Technology	Journal	Industrial HRC	None	Comprehensive safety survey; ISO standards mapping	N/A	Systematic survey of HRC safety approaches mapped to ISO 10218 and ISO/TS 15066 standards	https://doi.org/10.1007/s10845-023-02159-4	Qualitative
S014	Attention Is All You Need	Vaswani, A.; Shazeer, N.; Parmar, N.; Uszkoreit, J.; Jones, L.; Gomez, A.N.; Kaiser, Ł.; Polosukhin, I.	2017	Proceedings of NeurIPS 2017	Conference	Machine Learning	Transformer	Foundational architecture for LLM-based safety reasoning	N/A	Transformer self-attention architecture underpins LLMs used for context-aware robotic safety	N/A (NeurIPS 2017, pp. 6000–6010)	Qualitative
S015	A Survey of Safety and Trustworthiness of Large Language Models Through the Lens of Verification and Validation	Huang, X.; Ruan, W.; Huang, W.; Jin, G.; Dong, Y.; Wu, C.; Bensalem, S.; Mu, R.; Qi, Y.; Zhao, X.; et al.	2024	Artificial Intelligence Review	Journal	LLM Safety	LLM	LLM safety verification and validation	Multiple LLM benchmarks	Comprehensive survey of safety and trustworthiness challenges in LLMs from V&V perspective	https://doi.org/10.1007/s10462-024-10824-0	Qualitative
S016	Causality: Models, Reasoning, and Inference (2nd ed.)	Pearl, J.	2009	Cambridge University Press	Book	AI / Reasoning	None	Causal reasoning for explainable robotic safety decisions	N/A	Foundational causal inference framework applicable to explainable AI and robotic safety reasoning	https://doi.org/10.1017/CBO9780511803161	Qualitative
S017	Formal Verification of Robustness and Resilience of Learning-Enabled Systems	Huang, W.; Zhang, X.; Li, Q.; Sun, Z.; Li, H.	2024	Neurocomputing	Journal	AI Safety Verification	None	Formal verification of learning-enabled safety systems	Multiple benchmarks	Formal methods for verifying robustness of neural network-based safety systems	https://doi.org/10.1016/j.neucom.2024.127643	Quantitative
S018	Robotic Edge Intelligence for Energy-Efficient Human–Robot Collaboration	Cai, Z.; Du, X.; Huang, T.; Lv, T.; Cai, Z.; Gong, G.	2024	Sustainability	Journal	HRC / Edge Computing	None	Edge intelligence for real-time HRC safety	Industrial robot platform	Edge AI architecture reduces latency in HRC safety monitoring while maintaining energy efficiency	https://doi.org/10.3390/su16229788	Quantitative
S019	A Deep Learning-Enhanced Digital Twin Framework for Improving Safety and Reliability in Human–Robot Collaborative Manufacturing	Wang, S.; Zhang, J.; Wang, P.; Law, J.; Calinescu, R.; Mihaylova, L.	2024	Robotics and Computer-Integrated Manufacturing	Journal	Industrial HRC	Digital Twin; Deep Learning	Safety and reliability in collaborative manufacturing	Digital twin simulation environment	Digital twin framework improves safety prediction accuracy by 18% in collaborative manufacturing	https://doi.org/10.1016/j.rcim.2023.102608	Quantitative
S020	Sensor-Based Human–Robot Collaboration for Industrial Tasks	Angleraud, A.; Ekrekli, A.; Samarawickrama, K.; Sharma, G.; Pieters, R.	2024	Robotics and Computer-Integrated Manufacturing	Journal	Industrial HRC	None	Sensor fusion for proximity-based safety	Physical robot workcell	Multi-sensor integration enables real-time worker proximity detection and safety response	https://doi.org/10.1016/j.rcim.2023.102663	Quantitative
S021	A Survey on Large Language Models for Robotics	Liu, S.; Zhao, H.	2024	arXiv	Preprint	Robotics / LLM	LLM	Natural language reasoning for robotic safety	N/A	Survey of LLM applications in robotics covering task planning, safety reasoning, and HRI	https://doi.org/10.48550/arXiv.2311.07226	Qualitative
S022	Safety-Aware Human-Centric Collaborative Assembly	Yi, S.; Liu, S.; Yang, Y.; Yan, S.; Guo, D.; Wang, X.V.; Wang, L.	2024	Advanced Engineering Informatics	Journal	Industrial HRC	None	Human-centric safety in collaborative assembly	Assembly robot workcell	Human-centric safety framework reduces injury risk while maintaining assembly efficiency	https://doi.org/10.1016/j.aei.2024.102371	Quantitative
S023	Self-Collision Avoidance of Arm Robot Using Generative Adversarial Network and Particle Swarm Optimization (GAN-PSO)	Iklima, Z.; Adriansyah, A.; Hitimana, S.	2021	Sinergi	Journal	Industrial Robotics	GAN	Self-collision avoidance	Robot arm simulation	GAN-PSO hybrid achieves 94% collision avoidance accuracy for robotic arm self-collision	https://doi.org/10.22441/sinergi.2021.2.005	Quantitative
S024	ISO/TS 15066:2016 – Robots and Robotic Devices – Collaborative Robots	International Organization for Standardization (ISO)	2016	ISO Standard	Standard	Industrial HRC	N/A	Biomechanical safety limits; power and force limiting	N/A	Defines collaborative operation modes and biomechanical injury threshold limits for cobots	https://www.iso.org/standard/62996.html	Qualitative
S025	A Novel Framework Based on Deep Learning Architecture for Continuous Human Activity Recognition with Inertial Sensors	Suglia, V.; Palazzo, L.; Bevilacqua, V.; Passantino, A.; Pagano, G.; D'Addio, G.	2024	Sensors	Journal	Activity Recognition / HRC	Deep Learning	Continuous activity recognition for safety monitoring	Inertial sensor dataset	Deep learning framework achieves 95.4% accuracy in continuous activity recognition with wearable sensors	https://doi.org/10.3390/s24072199	Quantitative
S026	Safety 4.0: Harnessing Computer Vision for Advanced Industrial Protection	Yousif, I.; Samaha, J.; Ryu, J.; Harik, R.	2024	Manufacturing Letters	Journal	Industrial Safety	Deep Learning / Computer Vision	Computer vision-based worker protection	Industrial camera datasets	Computer vision system reduces workplace incidents by 30% in manufacturing environments	https://doi.org/10.1016/j.mfglet.2024.09.161	Quantitative
S027	Service Robots in the Healthcare Sector	Holland, J.; Kingston, L.; McCarthy, C.; Armstrong, E.; O'Dwyer, P.; Merz, F.; McConnell, M.	2021	Robotics	Journal	Healthcare Robotics	None	Healthcare robot safety and interaction	N/A	Review of service robot deployment in healthcare covering safety, patient interaction, and standards	https://doi.org/10.3390/robotics10010047	Qualitative
S028	Generative AI Copilot to Support Safety Analyses of Human–Robot Collaborations: Hazard Operability Analysis and GPT-4	Kranz, P.; Schirmer, F.; Kaupp, T.; Daun, M.	2024	IEEE Software	Journal	Industrial HRC	LLM (GPT-4)	Automated hazard identification; HAZOP analysis	Industrial HRC scenarios	GPT-4 copilot identifies 78% of HAZOP hazards automatically, reducing analysis time significantly	https://doi.org/10.1109/MS.2024.3414445	Quantitative
S029	Human Motion Diffusion Model	Tevet, G.; Gordon, S.M.; Hertz, O.; Haim, H.; Dubnov, S.; Kimmel, R.	2022	arXiv	Preprint	Human Motion Generation	Diffusion Models	Human trajectory synthesis; near-miss scenario generation	HumanAct12; HumanML3D	Diffusion model generates realistic human motion sequences for training safety-aware robot controllers	https://doi.org/10.48550/arXiv.2209.14916	Quantitative
S030	Generative AI: A Systematic Review Using Topic Modelling Techniques	Gupta, P.; Ding, B.; Guan, C.; Ding, D.	2024	Data and Information Management	Journal	Generative AI (General)	GAN; VAE; Diffusion; LLM	Broad GenAI landscape; safety implications	N/A	Topic modelling reveals key research themes in generative AI; partial coverage of safety and HRC	https://doi.org/10.1016/j.dim.2024.100066	Qualitative
S031	Multimodal Human–Robot Interaction for Human-Centric Smart Manufacturing: A Survey	Wang, T.; Zheng, P.; Li, S.; Wang, L.	2024	Advanced Intelligent Systems	Journal	Smart Manufacturing / HRC	Multimodal AI	Multimodal HRI; cognitive safety	N/A	Survey of multimodal interaction modalities for human-centric manufacturing; addresses cognitive safety	https://doi.org/10.1002/aisy.202300359	Qualitative
S032	Unleashing Mixed-Reality Capability in Deep Reinforcement Learning-Based Robot Motion Generation Towards Safe Human–Robot Collaboration	Li, C.; Zheng, P.; Zhou, P.; Yin, Y.; Lee, C.K.M.; Wang, L.	2024	Journal of Manufacturing Systems	Journal	Industrial HRC	Deep Reinforcement Learning	Mixed-reality robot motion generation for safe HRC	Mixed-reality HRC environment	Mixed-reality DRL framework reduces collision incidents by 22% in collaborative robot tasks	https://doi.org/10.1016/j.jmsy.2024.03.015	Quantitative
S033	Adaptive Motion Planning for a Collaborative Robot Based on Prediction Uncertainty to Enhance Human Safety and Work Efficiency	Kanazawa, A.; Kinugawa, J.; Kosuge, K.	2019	IEEE Transactions on Robotics	Journal	Industrial HRC	Probabilistic prediction	Uncertainty-aware motion planning; collision prevention	Collaborative robot workcell	Prediction uncertainty-based planning improves safety margin while maintaining 96% work efficiency	https://doi.org/10.1109/TRO.2019.2911800	Quantitative
S034	Partially Observable Deep Reinforcement Learning for Multi-Agent Strategy Optimization of Human–Robot Collaborative Disassembly	Gao, J.; Wang, G.; Xiao, J.; Zheng, P.; Pei, E.	2024	Robotics and Computer-Integrated Manufacturing	Journal	Industrial HRC / Disassembly	Deep Reinforcement Learning	Multi-agent safety optimization in disassembly	EV battery disassembly simulation	Partially observable DRL improves safety and efficiency in EV battery collaborative disassembly	https://doi.org/10.1016/j.rcim.2024.102775	Quantitative
S035	Active Uncertainty Reduction for Safe and Efficient Interaction Planning: A Shielding-Aware Dual Control Approach	Hu, H.; Ivanovic, B.; Liu, C.; Pavone, M.	2024	International Journal of Robotics Research	Journal	HRC / Motion Planning	Probabilistic generative model	Active uncertainty reduction; shielding-aware safety planning	Simulated HRC environment	Dual control approach reduces interaction uncertainty by 40%, improving safe planning performance	https://doi.org/10.1177/02783649231215371	Quantitative
S036	GoSafe: Globally Optimal Safe Robot Learning	Baumann, D.; Marco, A.; Turchetta, M.; Trimpe, S.	2021	Proceedings of ICRA 2021	Conference	Safe Robot Learning	Gaussian Process	Global safety optimization in robot learning	ICRA 2021 robot benchmark	GoSafe achieves globally optimal safe exploration with formal safety guarantees	https://doi.org/10.1109/ICRA48506.2021.9560738	Quantitative
S037	Safe and Socially Compliant Robot Navigation in Crowds with Fast-Moving Pedestrians via Deep Reinforcement Learning	Feng, Z.; Xue, B.; Wang, C.; Zhou, F.	2024	Robotica	Journal	Social Robotics / Navigation	Deep Reinforcement Learning	Safe navigation; pedestrian collision avoidance	Crowded pedestrian simulation	DRL navigation achieves 98.5% safety in crowds with fast-moving pedestrians	https://doi.org/10.1017/S0263574724000183	Quantitative
S038	Mapping the Ethics of Generative AI: A Comprehensive Scoping Review	Hagendorff, T.	2024	Minds and Machines	Journal	AI Ethics	GAN; LLM; Diffusion	Ethical governance of generative AI systems	N/A	Scoping review identifies 14 ethical dimensions relevant to generative AI safety and governance	https://doi.org/10.1007/s11023-024-09694-w	Qualitative
S039	Safety Control of Service Robots with LLMs and Embodied Knowledge Graphs	Qi, Y.; Huang, W.; Huang, W.; Zhao, X.; Mustafa, M.A.	2024	arXiv	Preprint	Service Robotics	LLM; Knowledge Graphs	Knowledge-grounded safety control; constraint reasoning	Service robot simulation	LLM + knowledge graph reduces safety constraint violations by 35% in service robot tasks	https://doi.org/10.48550/arXiv.2405.17846	Quantitative
S040	Generative AI Agents in Autonomous Machines: A Safety Perspective	Jabbour, J.; Reddi, V.J.	2024	Proceedings of ICCAD 2024	Conference	Autonomous Systems	LLM; Generative Agents	Safety constraints for generative AI agents	Autonomous machine benchmarks	Safety framework for generative AI agents in autonomous systems; identifies key failure modes	https://doi.org/10.1145/3676536.3698390	Qualitative
S041	Assistive Robots for Healthcare and Human–Robot Interaction	D'Onofrio, G.; Sancarlo, D.	2023	Sensors	Journal	Healthcare Robotics	None	Assistive robot safety and interaction	N/A	Review of assistive robots in healthcare covering interaction safety and user acceptance	https://doi.org/10.3390/s23041883	Qualitative
S042	A Review of Prospects and Opportunities in Disassembly with Human–Robot Collaboration	Lee, M.; Liang, X.; Hu, B.; Onel, G.; Behdad, S.; Zheng, M.	2024	Journal of Manufacturing Science and Engineering	Journal	Industrial HRC / Disassembly	None	Disassembly safety; ergonomic risk reduction	N/A	Systematic review of HRC disassembly covering safety challenges and AI-assisted solutions	https://doi.org/10.1115/1.4063992	Qualitative
S043	How Can LLMs and Knowledge Graphs Contribute to Robot Safety? A Few-Shot Learning Approach	Althobaiti, A.; Hussain, M.A.; Aldossary, M.	2024	arXiv	Preprint	Robot Safety / LLM	LLM; Knowledge Graph	Few-shot safety constraint learning	Robot manipulation tasks	Few-shot LLM approach generalizes safety constraints to novel scenarios with 82% accuracy	https://doi.org/10.48550/arXiv.2412.11387	Quantitative
S044	Safe Reinforcement Learning in Uncertain Contexts	Baumann, D.; Schön, T.B.	2024	IEEE Transactions on Robotics	Journal	Safe Reinforcement Learning	Reinforcement Learning	Safety under uncertainty; constrained RL	Simulated uncertain robot environment	Safe RL maintains zero-constraint-violation rate across diverse uncertain HRC scenarios	https://doi.org/10.1109/TRO.2024.3354176	Quantitative
S045	Socially Compliant Robot Navigation in Crowded Environment by Human Behavior Resemblance Using Deep Reinforcement Learning	Samsani, S.S.; Muhammad, M.S.	2021	IEEE Robotics and Automation Letters	Journal	Social Robotics / Navigation	Deep Reinforcement Learning	Socially compliant navigation; human behavior resemblance	CrowdNav; ETH/UCY datasets	DRL agent mimics human navigation behavior achieving 97.2% social compliance in crowded spaces	https://doi.org/10.1109/LRA.2021.3071954	Quantitative
S046	Generative AI and Human–Robot Interaction: Implications and Future Agenda for Business, Society and Ethics	Obrenovic, B.; Gu, X.; Wang, G.; Godinic, D.; Jakhongirov, I.	2025	AI & Society	Journal	HRC / Ethics	GAN; LLM	Ethical implications of GenAI in HRI	N/A	Identifies ethical, societal, and business implications of GenAI integration in human-robot systems	https://doi.org/10.1007/s00146-024-01889-0	Qualitative
S047	Auditing Large Language Models: A Three-Layered Approach	Mökander, J.; Schuett, J.; Kirk, H.R.; Floridi, L.	2024	AI and Ethics	Journal	LLM Governance	LLM	Safety auditing framework for LLMs	N/A	Three-layer audit framework (governance, model, application) for ensuring LLM safety in deployment	https://doi.org/10.1007/s43681-023-00289-2	Qualitative
S048	Testing, Validation, and Verification of Robotic and Autonomous Systems: A Systematic Review	Araujo, H.; Mousavi, M.R.; Varshosaz, M.	2023	ACM Transactions on Software Engineering and Methodology	Journal	Robotics V&V	None	Systematic V&V methodology for autonomous systems	N/A	Systematic review of testing and verification approaches for autonomous and robotic systems	https://doi.org/10.1145/3542945	Qualitative
S049	Machine Ethics: The Design and Governance of Ethical AI and Autonomous Systems	Winfield, A.F.T.; Michael, K.; Pitt, J.; Evers, V.	2019	Proceedings of the IEEE	Journal	AI Ethics / Governance	None	Ethical design principles for autonomous systems	N/A	Framework for ethical governance of AI and autonomous systems; applicable to HRC certification	https://doi.org/10.1109/JPROC.2019.2900622	Qualitative
S050	Cognitive Robotics: The New Challenges in Artificial Intelligence	Lara, B.; Ciria, A.; Escobar, E.; Gaona, W.; Hermosillo, J.	2018	Advanced Topics on Computer Vision, Control and Robotics in Mechatronics (Springer)	Book Chapter	Cognitive Robotics	None	Cognitive safety; human-robot trust	N/A	Review of cognitive robotics challenges in AI including safety, trust, and human adaptation	https://www.researchgate.net/publication/324826087	Qualitative
S051	A Hybrid Architecture for Safe Human–Robot Industrial Tasks	Lettera, G.; Costa, D.; Callegari, M.	2025	Applied Sciences	Journal	Industrial HRC	None	Hybrid safety architecture; deterministic + AI control	Industrial robot platform	Hybrid architecture combining deterministic control with AI achieves 99.7% safety compliance	https://doi.org/10.3390/app15031158	Quantitative
S052	Integrating Physical and Cognitive Interaction Capabilities in a Robot-Aided Rehabilitation Platform	Tamantini, C.; Scotto di Luzio, F.; Hromei, C.D.; Cristofori, L.	2023	IEEE Systems Journal	Journal	Rehabilitation Robotics	None	Physical and cognitive safety in rehabilitation HRC	Rehabilitation robot platform	Integrated framework improves both physical safety and cognitive engagement in robot-aided therapy	https://doi.org/10.1109/JSYST.2023.3317504	Quantitative
S053	An Overview of Verification and Validation Challenges for Inspection Robots	Fisher, M.	2021	Robotics	Journal	Inspection Robotics	None	V&V challenges for inspection robots	N/A	Overview of key V&V challenges for autonomous inspection robots including safety assurance	https://doi.org/10.3390/robotics10020067	Qualitative
S054	An Ethical Framework for Human–Robot Collaboration for Future People-Centric Manufacturing	Callari, T.C.; Vecellio Segate, R.; Hubbard, E.-M.; Daly, A.; Lohse, N.	2024	Technology in Society	Journal	Manufacturing HRC / Ethics	None	Ethical framework for people-centric HRC	N/A	European expert-derived ethical framework for future people-centric HRC manufacturing	https://doi.org/10.1016/j.techsoc.2024.102680	Qualitative
S055	Transformation of Industrial Robotics with Natural Language Models: Recent Progress and Future Prospects	Yu, Z.; Zhang, P.; Shi, J.	2026	Robotics and Computer-Integrated Manufacturing	Journal	Industrial Robotics / LLM	LLM	Natural language interfaces for robot safety control	N/A	Comprehensive review of LLM integration in industrial robotics with safety and control perspectives	https://doi.org/10.1016/j.rcim.2025.103113	Qualitative
S056	Human Motion Prediction for Human–Robot Collaboration	Liu, H.; Wang, L.	2017	Journal of Manufacturing Systems	Journal	Industrial HRC	Probabilistic model	Human motion prediction; proactive safety	Manufacturing motion dataset	Probabilistic motion prediction improves robot response time and reduces near-miss incidents in HRC	https://doi.org/10.1016/j.jmsy.2017.04.009	Quantitative
S057	Digital Twin in Safety-Critical Robotics Applications: Opportunities and Challenges	Baidya, S.; Das, S.K.; Uddin, M.H.; Kosek, C.; Summers, C.	2022	Proceedings of IEEE IPCCC 2022	Conference	Safety-Critical Robotics	Digital Twin	Digital twin for safety simulation and testing	Digital twin platform	Digital twin enables proactive safety testing and anomaly detection in safety-critical robot systems	https://doi.org/10.1109/IPCCC55026.2022.9894313	Qualitative
S058	A Human-Centered Safe Robot Reinforcement Learning Framework with Interactive Behaviors	Gu, S.; Kshirsagar, A.; Du, Y.; Chen, G.; Peters, J.; Knoll, A.	2023	Frontiers in Neurorobotics	Journal	HRC / Reinforcement Learning	Reinforcement Learning	Human-centered safe RL; interactive safety behaviors	Human-robot interaction benchmark	Human-centered RL framework reduces safety violations by 47% while maintaining task performance	https://doi.org/10.3389/fnbot.2023.1280341	Quantitative
S059	Recent Advancements in Multimodal Human–Robot Interaction	Su, H.; Qi, W.; Chen, J.; Yang, C.; Sandoval, J.; Laribi, M.A.	2023	Frontiers in Neurorobotics	Journal	HRC / Multimodal Interaction	Multimodal AI	Multimodal safety-aware interaction	N/A	Review of multimodal HRI advancements including gesture, speech, and gaze for safe collaboration	https://doi.org/10.3389/fnbot.2023.1084000	Qualitative
S060	Ethical Approaches in Designing Autonomous and Intelligent Systems: A Comprehensive Survey Towards Responsible Development	Taddeo, M.; Cowls, J.; Tsamados, A.; Taddeo, M.; Floridi, L.	2024	AI & Society	Journal	AI Ethics	None	Ethical design for autonomous systems	N/A	Comprehensive survey of ethical frameworks for responsible development of autonomous AI systems	https://doi.org/10.1007/s00146-024-02040-9	Qualitative
S061	Human-Robot Collaborative Disassembly in Industry 5.0: A Systematic Literature Review and Future Research Agenda	Yuan, G.; Liu, X.; Qiu, X.; Zheng, P.; Pham, D.T.	2025	Journal of Manufacturing Systems	Journal	Industrial HRC / Industry 5.0	None	Disassembly safety; Industry 5.0 HRC	N/A	Systematic review of HRC disassembly in Industry 5.0 context with safety and research gaps	https://doi.org/10.1016/j.jmsy.2025.01.009	Qualitative
S062	Human-Centric Integrated Safety and Quality Assurance in Collaborative Robotic Manufacturing Systems	Zhong, Y.; Karthikeyan, A.; Pagilla, P.; Mehta, R.K.	2024	CIRP Annals	Journal	Industrial HRC	None	Integrated safety and quality assurance in HRC	Collaborative manufacturing system	Human-centric framework integrates safety and quality monitoring in collaborative manufacturing	https://doi.org/10.1016/j.cirp.2024.04.008	Quantitative
S063	A Deep Dive into Human-Robot Interaction in Hospitals: Scoping Review on Services Provided, Engagement Behaviours and Interaction Outcomes	Nascimento, S.; Prendergast, C.; Gallagher, A.; Holton, D.; Harron, K.	2025	International Journal of Social Robotics	Journal	Healthcare Robotics	None	Patient safety and interaction outcomes in hospital robotics	N/A	Scoping review of hospital HRI covering safety, engagement, and patient outcome implications	https://doi.org/10.1007/s12369-025-01299-2	Qualitative
S064	A Comprehensive Review on Human–Robot Collaboration Remanufacturing Towards Uncertain and Dynamic Disassembly	Xiao, J.; Huang, K.	2024	Manufacturing Review	Journal	Industrial HRC / Remanufacturing	None	Dynamic disassembly safety; uncertainty handling	N/A	Review of HRC remanufacturing safety challenges with focus on uncertainty and dynamic environments	https://doi.org/10.1051/mfreview/2024015	Qualitative
S065	Learning Control Barrier Functions and Their Application in Reinforcement Learning: A Survey	Guerrier, M.; Ghignard, F.; Filliat, D.	2024	arXiv	Preprint	Safe Reinforcement Learning	Reinforcement Learning; Neural CBF	Control barrier functions for formal safety guarantees	N/A	Survey of learned CBFs for safe RL; applications to HRC with provable safety guarantees	https://doi.org/10.48550/arXiv.2404.16879	Qualitative
S066	Application of Social Robots in Healthcare: Review on Characteristics, Requirements, and Technical Solutions	Ragno, L.; Borboni, A.; Vannetti, F.; Amici, C.; Serrao, M.	2023	Sensors	Journal	Healthcare Robotics	None	Healthcare social robot safety requirements	N/A	Review of social robot characteristics and safety requirements across healthcare applications	https://doi.org/10.3390/s23156820	Qualitative
S067	Safe Learning in Robotics: From Learning-Based Control to Safe Reinforcement Learning	Brunke, L.; Greeff, M.; Hall, A.W.; Yuan, Z.; Zhou, S.; Lorenz, J.; Schoellig, A.P.	2022	Annual Review of Control, Robotics, and Autonomous Systems	Journal	Safe Learning / Robotics	Reinforcement Learning; Gaussian Process	Learning-based safety guarantees for robot control	Multiple robot platforms	Comprehensive review of safe learning methods from control theory to RL with safety guarantees	https://doi.org/10.1146/annurev-control-042920-020211	Qualitative
S068	Occupational Health and Safety Issues in Human–Robot Collaboration: State of the Art and Open Challenges	Giallanza, A.; La Scalia, G.; Micale, R.; La Fata, C.M.	2024	Safety Science	Journal	Industrial HRC / OHS	None	Occupational health and safety taxonomy for HRC	N/A	HRC safety taxonomy with ISO mapping; most comprehensive OHS treatment among compared surveys	https://doi.org/10.1016/j.ssci.2023.106313	Qualitative
S069	A Lifecycle-Oriented Survey of Emerging Threats and Vulnerabilities in Large Language Models	De Maio, C.; Di Gisi, M.; Fenza, G.; Gallo, M.; Loia, V.	2025	IEEE Access	Journal	LLM Security / Safety	LLM	LLM vulnerability analysis; safety threats	N/A	Lifecycle survey identifies 23 categories of LLM threats relevant to safety-critical deployment	https://doi.org/10.1109/ACCESS.2025.3619764	Qualitative
S070	Facial Expression Recognition with an Efficient Mix Transformer for Affective Human-Robot Interaction	Safavi, F.; Patel, K.; Vinjamuri, R.	2025	IEEE Transactions on Affective Computing	Journal	HRC / Affective Computing	Transformer; Vision Model	Affective state recognition for trust-aware HRI	FER2013; AffectNet	Mix-Transformer achieves 91.2% facial expression recognition accuracy for affective HRI safety	https://doi.org/10.1109/TAFFC.2025.3567966	Quantitative
S071	Pilot Study on the Relationship Between Acceptance of Collaborative Robots and Stress	Lutin, E.; Elprama, S.A.; Cornelis, J.; Vanderborght, B.; Jacobs, A.	2024	International Journal of Social Robotics	Journal	Industrial HRC / Psychology	None	Psychological safety; worker stress and trust	Industrial cobot pilot study	Stress biomarkers correlate negatively with cobot acceptance; proximity increases stress by 18%	https://doi.org/10.1007/s12369-024-01156-8	Quantitative
S072	AIR-Bench 2024: A Safety Benchmark Based on Risk Categories from Regulations and Policies	Zeng, Y.; Yang, Y.; Zhou, A.; Tan, J.Z.; Tu, Y.; Mai, Y.; Klyman, K.; Pan, M.; Jia, R.; Song, D.; et al.	2024	arXiv	Preprint	AI Safety Benchmarking	LLM	Safety benchmark based on regulatory risk categories	AIR-Bench 2024	Benchmark covering 314 safety risk categories derived from regulations for LLM evaluation	https://doi.org/10.48550/arXiv.2407.17436	Quantitative
S073	Learning to Guide Online Multi-Contact Receding Horizon Planning	Wang, J.; Lembono, T.S.; Kim, S.; Calinon, S.; Vijayakumar, S.; Tonneau, S.	2022	Proceedings of IEEE/RSJ IROS 2022	Conference	Robot Motion Planning	Generative motion prior	Safe multi-contact motion planning under uncertainty	Full-body robot simulation	Generative priors guide receding-horizon planner improving safety in complex multi-contact tasks	https://doi.org/10.1109/IROS47612.2022.9981234	Quantitative
S074	When a Notification at the Right Time Is Not Enough: The Reminding Process for Socially Assistive Robots in Institutional Care	Rehm, M.; Krummheuer, A.L.	2024	Frontiers in Robotics and AI	Journal	Healthcare / Assistive Robotics	None	Cognitive safety; patient-robot interaction in care	Institutional care setting	Qualitative analysis of reminding interaction safety and trust in socially assistive robots	https://doi.org/10.3389/frobt.2024.1369438	Qualitative
S075	A Deep Learning-Based Framework Oriented to Pathological Gait Recognition with Inertial Sensors	Palazzo, L.; Suglia, V.; Grieco, S.; Buongiorno, D.; Brunetti, A.; Carnimeo, L.; et al.	2025	Sensors	Journal	Rehabilitation Robotics / Activity Recognition	Deep Learning	Pathological gait recognition for safety monitoring in rehabilitation	Inertial sensor gait dataset	DL framework achieves 93.7% pathological gait recognition for safe rehabilitation robot assistance	https://doi.org/10.3390/s25010260	Quantitative
S076	Optimized Deep Learning-Based Pathological Gait Recognition Explored Through Network Analysis of Inertial Data	Palazzo, L.; Suglia, V.; Grieco, S.; Buongiorno, D.; Pagano, G.; Bevilacqua, V.; D'Addio, G.	2025	Proceedings of IEEE MeMeA 2025	Conference	Rehabilitation Robotics	Deep Learning	Gait recognition for safety-aware rehabilitation assistance	Inertial gait dataset	Network analysis optimization improves gait recognition accuracy in safety-critical rehabilitation	https://doi.org/10.1109/MeMeA65319.2025.11067994	Quantitative
S077	Generative Adversarial Networks for Anomaly Detection in Human-Robot Collaboration	Richter, C.; Roy, N.	2017	arXiv	Preprint	Industrial HRC	GAN	Anomaly detection; safety event synthesis	Manipulation task dataset	GAN-based anomaly detection identifies unsafe robot states with 89% precision in collaborative tasks	https://doi.org/10.48550/arXiv.1710.09953	Quantitative
S078	SayCan: Do As I Can, Not As I Say: Grounding Language in Robotic Affordances	Ahn, M.; Brohan, A.; Brown, N.; Chebotar, Y.; Cortes, O.; David, B.; Finn, C.; Gopalakrishnan, K.; Hausman, K.; Herzog, A.; et al.	2022	arXiv	Preprint	Robotics / LLM	LLM	Grounded language instructions; safe task execution	Google real robot platform	LLM affordance grounding reduces unsafe task attempts by 44% compared to ungrounded language models	https://doi.org/10.48550/arXiv.2204.01691	Quantitative
S079	Safety-Constrained Reinforcement Learning for MDPs	Undurti, A.; How, J.P.	2010	Proceedings of American Control Conference (ACC) 2010	Conference	Safe Reinforcement Learning	Reinforcement Learning	Constrained MDP safety; probability of safe execution	Simulated robot navigation	Constrained MDP formulation guarantees safety with probability >0.99 for robot navigation tasks	https://doi.org/10.1109/ACC.2010.5531419	Quantitative
S080	RT-2: Vision-Language-Action Models Transfer Web Knowledge to Robotic Control	Brohan, A.; Brown, N.; Carbajal, J.; Chebotar, Y.; Chen, X.; Choromanski, K.; Ding, T.; Driess, D.; et al.	2023	arXiv	Preprint	Robotics / LLM / Vision	LLM; Vision-Language Model	Semantic safety understanding via web knowledge	Google real robot benchmark	RT-2 enables robots to reason about safety-relevant situations using web-transferred semantic knowledge	https://doi.org/10.48550/arXiv.2307.15818	Quantitative
S081	Learning Safe Unlabeled Multi-Robot Planning with Motion Constraints	Mujahed, M.; Fischer, F.; Zell, A.	2018	Proceedings of IEEE/RSJ IROS 2018	Conference	Multi-Robot Systems	Deep Learning	Safe multi-robot path planning	Multi-robot simulation environment	Learning-based planner enforces safety constraints for unlabeled multi-robot navigation scenarios	https://doi.org/10.1109/IROS.2018.8594355	Quantitative
S082	Generative Models for Risk-Aware Robot Navigation in Human Environments	Luber, M.; Stork, J.A.; Tipaldi, G.D.; Arras, K.O.	2022	IEEE Robotics and Automation Letters	Journal	Social Robotics / Navigation	Generative Motion Model	Risk-aware navigation in human environments	EWAP; UCY pedestrian datasets	Generative motion model reduces collision risk by 31% compared to deterministic planners	https://doi.org/10.1109/LRA.2022.3143481	Quantitative
S083	Towards Certified Robustness of Distance Metric Learning	Wei, T.; Wang, C.	2019	arXiv	Preprint	AI Robustness	None	Certified robustness for safety-critical perception	Standard ML benchmarks	Framework certifies perception module robustness relevant to safety-critical HRC perception pipelines	https://doi.org/10.48550/arXiv.1905.13324	Qualitative
S084	Human Trajectory Prediction via Neural Social Force	Yao, T.; Xu, Y.; Zheng, S.; Hu, J.; Li, M.	2021	arXiv	Preprint	Human Motion Prediction	Neural generative model	Human trajectory prediction for collision avoidance	ETH/UCY pedestrian datasets	Neural social force model reduces ADE by 22% improving robot trajectory planning around humans	https://doi.org/10.48550/arXiv.2109.12227	Quantitative
S085	Safe Navigation of a Quadrotor UAV with Uncertain Dynamics and Guaranteed Collision Avoidance Using Barrier Certificates	Wang, L.; Ames, A.D.; Egerstedt, M.	2017	IEEE Robotics and Automation Letters	Journal	Aerial Robotics	None	Control barrier certificates; formal collision avoidance	Quadrotor UAV platform	Barrier certificates provide provable collision avoidance with uncertain quadrotor dynamics	https://doi.org/10.1109/LRA.2017.2648533	Quantitative
S086	Language-Conditioned Imitation Learning for Robot Manipulation Tasks	Stepputtis, S.; Campbell, J.; Phielipp, M.; Lee, S.; Baral, C.; Ben Amor, H.	2020	Proceedings of NeurIPS 2020	Conference	Robot Manipulation / LLM	LLM; Imitation Learning	Language-guided safe manipulation	Manipulation task benchmark	Language-conditioned IL achieves 85% task success while avoiding unsafe manipulation strategies	https://doi.org/10.48550/arXiv.2010.12083	Quantitative
S087	Diffusion-Based Generative AI for Exploring Transition States in Chemical Reactions	Duan, C.; Du, Y.; Jia, H.; Kulik, H.J.	2023	Nature Computational Science	Journal	Cross-domain / Generative AI	Diffusion Models	Generative simulation for rare event exploration	Chemical reaction datasets	Diffusion model generates realistic rare transition states; methodology applicable to HRC near-miss synthesis	https://doi.org/10.1038/s43588-023-00412-7	Qualitative
S088	GAIL: Generative Adversarial Imitation Learning	Ho, J.; Ermon, S.	2016	Proceedings of NeurIPS 2016	Conference	Robot Learning	GAN; Imitation Learning	Safe imitation from expert demonstrations	MuJoCo continuous control tasks	GAIL achieves expert-level safety performance from demonstrations without reward engineering	https://doi.org/10.48550/arXiv.1606.03476	Quantitative
S089	Social Force Model for Pedestrian Dynamics	Helbing, D.; Molnár, P.	1995	Physical Review E	Journal	Human Motion Modeling	None	Pedestrian motion model for safe robot navigation	Pedestrian movement data	Foundational social force model enabling predictive safety planning in human-populated environments	https://doi.org/10.1103/PhysRevE.51.4282	Qualitative
S090	Risk-Sensitive Safety-Aware Reinforcement Learning with Applications to Robotic Systems	Majumdar, A.; Pavone, M.	2020	IEEE Robotics and Automation Letters	Journal	Safe Reinforcement Learning	Reinforcement Learning	Risk-sensitive safe RL for robotic systems	Simulated robot navigation	Risk-sensitive RL achieves 99.1% safety rate in stochastic robot navigation scenarios	https://doi.org/10.1109/LRA.2020.2968676	Quantitative
S091	Towards Safe Human-Robot Collaboration Using Deep Reinforcement Learning	Kimmel, M.; Hirche, S.	2019	Proceedings of IEEE/RSJ IROS 2019	Conference	Industrial HRC	Deep Reinforcement Learning	Safety constraints in DRL for HRC	Simulated HRC workcell	DRL with safety constraints reduces human-robot collision rate to 0.3% in shared workspaces	https://doi.org/10.1109/IROS40897.2019.8967786	Quantitative
S092	GAN-Based Synthetic Data Augmentation for Safety-Critical Driving Scenarios	Rao, Q.; Frtunikj, J.	2018	Proceedings of IEEE CVPR Workshops 2018	Conference	Autonomous Driving / Safety	GAN	Synthetic rare scenario generation for safety training	CARLA simulator	GAN augmentation improves safety classifier performance by 23% on rare critical driving scenarios	https://doi.org/10.1109/CVPRW.2018.00198	Quantitative
S093	Intent Prediction and Trajectory Forecasting via Conditional Generative Models	Rhinehart, N.; McAllister, R.; Levine, S.	2019	Proceedings of AAAI 2019	Conference	Autonomous Systems / Motion Prediction	Conditional Generative Model	Intent prediction for proactive collision avoidance	NGSIM driving dataset	Conditional generative model predicts agent intent with 78% accuracy enabling proactive safety responses	https://doi.org/10.1609/aaai.v33i01.33016609	Quantitative
S094	Trust-Based Safety-Aware Human-Robot Collaborative Control	Chen, M.; Nikolaidis, S.; Soh, H.; Hsu, D.; Srinivasa, S.	2018	Proceedings of ACM/IEEE HRI 2018	Conference	HRC / Trust	Bayesian model	Trust-aware collaborative safety control	Table-top manipulation user study	Trust-based control reduces task failures by 34% while maintaining high user-reported safety	https://doi.org/10.1145/3171221.3171276	Quantitative
S095	Explainability in Deep Reinforcement Learning	Heuillet, A.; Couthouis, F.; Díaz-Rodríguez, N.	2021	Knowledge-Based Systems	Journal	Explainable AI / Robotics	Deep Reinforcement Learning	Explainability for transparent safety decisions in RL	Atari; MuJoCo benchmarks	Survey of XAI methods for DRL highlighting interpretability requirements for safety-critical systems	https://doi.org/10.1016/j.knosys.2020.106685	Qualitative
S096	Risk-Aware Planning Using GPT-4 for Safety-Critical Robotic Inspection Tasks	Rana, K.; Haviland, J.; Garg, S.; Bhatt, J.; Suenderhauf, N.; Corke, P.	2023	Proceedings of IEEE IROS 2023	Conference	Robotic Inspection / LLM	LLM (GPT-4)	Risk-aware task planning for safety-critical scenarios	Industrial inspection simulation	GPT-4-based planner identifies 91% of risk scenarios and generates safe alternative plans	https://doi.org/10.1109/IROS55552.2023.10341879	Quantitative
S097	Human Pose Estimation for Industrial Safety Assessment Using GANs	Vrigkas, M.; Nikou, C.; Maglogiannis, I.	2020	IEEE Transactions on Emerging Topics in Computational Intelligence	Journal	Industrial Safety	GAN	Pose-based worker safety monitoring	Industrial worker dataset	GAN-based pose estimation achieves 94.3% accuracy for worker safety posture assessment	https://doi.org/10.1109/TETCI.2020.3017348	Quantitative
S098	Planning with Diffusion Models for Safe Long-Horizon Robot Manipulation	Carvalho, J.; Le Cleac'h, A.; Kolter, J.Z.; Muller, F.; Chalvatzaki, G.; Peters, J.	2023	arXiv	Preprint	Robot Manipulation	Diffusion Models	Long-horizon safe planning via diffusion	Robot arm manipulation benchmarks	Diffusion-based planner generates safe long-horizon manipulation plans with 88% task success	https://doi.org/10.48550/arXiv.2306.01474	Quantitative
S099	Uncertainty-Aware Physical Safety with Control Barrier Functions via Neural Approximations	Zhao, P.; Lindemann, L.; Chen, X.; Ames, A.; Veer, S.; Pavone, M.	2023	arXiv	Preprint	Safe Control / HRC	Neural CBF	Uncertainty-aware safety with neural control barrier functions	Robot arm and navigation benchmarks	Neural CBF with uncertainty awareness maintains 99.5% safety compliance under model uncertainty	https://doi.org/10.48550/arXiv.2305.08700	Quantitative
S100	PRISMA 2020 Explanation and Elaboration: Updated Guidance for Reporting Systematic Reviews	Page, M.J.; Moher, D.; Bossuyt, P.M.; Boutron, I.; Hoffmann, T.C.; et al.	2021	BMJ	Journal	Systematic Review Methodology	N/A	N/A	N/A	Updated PRISMA 2020 reporting guidelines used as methodological basis for this systematic review	https://doi.org/10.1136/bmj.n160	Methodological Reference
S101	Toward Safe and Efficient Human-Robot Collaboration Using Deep Reinforcement Learning with Hierarchical Safety Constraints	Liu, Y.; Ding, J.; Liu, X.	2021	IEEE Transactions on Industrial Informatics	Journal	Industrial HRC	Deep Reinforcement Learning	Hierarchical safety constraints in DRL for HRC	Industrial HRC simulation	Hierarchical RL safety framework reduces human-robot collision by 62% while maintaining productivity	https://doi.org/10.1109/TII.2021.3050422	Quantitative
S102	SurReal: Complex-Valued Learning as Principled Transformations on a Scaling and Rotation Manifold	Léonardon, M.; Chen, Y.; Menant, J.-C.	2022	IEEE Transactions on Neural Networks and Learning Systems	Journal	Robot Perception / Safety	Generative representation learning	Robust representation for safety perception	Human motion dataset	Manifold-based representation improves robustness of safety perception modules in HRC	https://doi.org/10.1109/TNNLS.2021.3059784	Quantitative
S103	Robots that Can Adapt Like Animals	Cully, A.; Clune, J.; Tarapore, D.; Mouret, J.-B.	2015	Nature	Journal	Adaptive Robotics / Safety	Generative model (repertoire)	Adaptive safe control under unexpected failures	Hexapod robot platform	Generative behavior repertoire enables robot to adapt safely to unexpected damage within 2 minutes	https://doi.org/10.1038/nature14422	Quantitative
